# Supplementary material for: Multiple clades of regulators contribute to bacterial phosphate homeostasis and Staphylococcus aureus pathogenesis
Source: mBio. 2026 Apr 22;17(5):e00203-26. doi: 10.1128/mbio.00203-26 (PMC13170248; doi:10.1128/mbio.00203-26)
Supplement: Data S1 — Genomes and analysis of phosphate importers and regulators. [file mbio.00203-26-s0001.xlsx]

## Sheet: Data S1
Data S1. Distribution of annotations across all genomes included in our analysis
Spreadsheet column A is the name of the organism.
Spreadsheet column B is the genome sequence ID. The first part is the NCBI taxonomy ID of the organism. The second part is a "version" unique to this genome sequence. Most of the GIDs can be found in the BV-BRC
database (bv-brc.org), but some are unique to this particular collection.
Spreadsheet columns C-P indicate with '+' characters the occurances of each annotation in each genome. There is one '+' for each gene that includes the particular annotation. The annotations corresponding to each column
header are in Table 1.
Organism	GID	PhoR	PhoP	PhoU	PstS.m	PstS	PstC	PstA	PstB	SCO1846	PitR	PitA	NptA	NptA.v	NptA-PhoU
Acidobacterium capsulatum ATCC 51196	240015	+	+	++		++	+	+	+
Acidobacteria bacterium Ellin345	204670	+	+	++		+	+	+	+		+	+
Solibacter usitatus Ellin6076	234268	+	++								+	+
Aquifex aeolicus VF5	224324	+	+	+		+	+	+	+
Hydrogenobacter thermophilus TK-6	608538		+	+		+	+	+	+
Hydrogenobaculum sp. Y04AAS1	380749		+	+		+	+	+	+
Thermocrinis albus DSM 14484	638303			+		+	+	+	+
Persephonella marina EX-H1	123214	+	+	+		+	+	+	+
Sulfurihydrogenibium azorense Az-Fu1	204536	+	+	+		+	+	+	+
Sulfurihydrogenibium sp. YO3AOP1	436114	+	++	+		+	+	+	+
Desulfurobacterium thermolithotrophum DSM 11699	868864	+	+	+		++	+	+	+
Thermovibrio ammonificans HB-1	648996	+	+	+		+	+	+	+
Caldisericum exile AZM16c01	511051			+		+	+	+	+		+	+
Caldithrix abyssi DSM 13497	880073	+	+	+		+	+	+	+		+	+
Desulfurispirillum indicum S5	653733	+	+	++		+	+	+	+		+	+	+
Coprothermobacter proteolyticus DSM 5265	309798			++		+	+	+	+				+
Deferribacter desulfuricans SSM1	639282	+	+	+		+	+	+	+				+
Flexistipes sinusarabici DSM 4947	717231	+	+	+		+	+	+	+				+
Dictyoglomus thermophilum H-6-12	309799	+	+	++		+	+	+	+				+
Elusimicrobium minutum Pei191	445932										+	+	+
uncultured Termite group 1 bacterium phylotype Rs-D17	471822			+		+	+	+	++
Rhodothermus marinus DSM 4252	518766			+		+	+	+	+
Salinibacter ruber DSM 13855	309807			++		+	+	+	+
Bacteroides caccae ATCC 43185	411902	+	+	+		+	+	+	+		+	+	+
Bacteroides eggerthii DSM 20697	483217	+	+	+		+	+	+	+				+
Bacteroides fragilis ATCC 25285	272559	+	+	+		+	+	+	+				+
Bacteroides intestinalis DSM 17393	471871	+	+	+		+	+	+	+				+
Bacteroides salanitronis DSM 18170	667015	+	+	+		+	+	+	+				+
Bacteroides thetaiotaomicron VPI-5482	226186	+	+	+		++	+	+	+		+	+	+
Bacteroides vulgatus ATCC 8482	435591	+	+	+		+	+	+	+		+	+	++
Odoribacter splanchnicus DSM 20712	709991	+	+	+		+	+	+	+				+
Paludibacter propionicigenes WB4	694427	+	++	+		+	+	+	+		+	+
Porphyromonas gingivalis ATCC 33277	431948
Prevotella oralis ATCC 33269	873533												+
Prevotella ruminicola 23	264731												++
Alistipes putredinis DSM 17216	445970	+	+
Alistipes shahii WAL 8301	717959	+	+
Tannerella forsythia ATCC 43037	203276												+
Chitinophaga pinensis DSM 2588	485919					+	+	+	+		+	+
Niabella soli DSM 19437	929713										+	+
Amoebophilus asiaticus 5a2	452471
Flexibacter litoralis DSM 6794	880071												++	+
Algoriphagus sp. PR1	388414													+	+
Belliella baltica DSM 15883	866536												+	+
Cyclobacterium marinum DSM 745	880070													+
Echinicola vietnamensis DSM 17526	926556													+
Cytophaga hutchinsonii ATCC 33406	269798			+		+	+	+	+
Dyadobacter fermentans DSM 18053	471854
Emticicia oligotrophica DSM 17448	929562
Fibrella aestuarina	1.16602e+06
Fibrisoma limi	1.18588e+06		+												+
Leadbetterella byssophila DSM 17132	649349
Runella slithyformis DSM 19594	761193
Spirosoma linguale DSM 74	504473
Marivirga tractuosa DSM 4126	643867													+
Blattabacterium sp. (Blattella germanica) str. Bge	331104
Blattabacterium sp. (Periplaneta americana) str. BPLAN	600810
Fluviicola taffensis DSM 16823	755732										+	+
Aequorivita sublithincola DSM 14238	746697
Bergeyella zoohelcum CCUG 30536	883098										+	+
Capnocytophaga ochracea DSM 7271	521098
Cellulophaga algicola DSM 14237	688270
Cellulophaga lytica DSM 7489	867900
Croceibacter atlanticus HTCC2559	216433
Dokdonia donghaensis MED134	313591
Empedobacter brevis NBRC 14943 = ATCC 43319	1.21811e+06										+	++	+
Flavobacterium johnsonia johnsoniae UW101	376687										+	+
Flavobacterium psychrophilum JIP02/86	402612			+		+	+	+	+		+	+
Gillisia limnaea DSM 15749	865937			+		+	+	+	+				+
Gramella forsetii KT0803	411154
Kordia algicida OT-1	391587
Lacinutrix sp. 5H-3-7-4	983544
Leeuwenhoekiella blandensis MED217	398720
Flavobacteriales bacterium HTCC2170	313603			+		+	+	+	+				++
Nonlabens dokdonensis DSW-6	592029
Ornithobacterium rhinotracheale DSM 15997	867902												+
Polaribacter irgensii 23-P	313594
Tenacibaculum sp. MED152	313598
Psychroflexus torquis ATCC 700755	313595
Riemerella anatipestifer DSM 15868	693978										+	+
Robiginitalea biformata HTCC2501	313596
Weeksella virosa DSM 16922	865938										+	+++	+
Zobellia galactanivorans	63186.3
Zunongwangia profunda SM-A87	655815
Sulcia muelleri SMDSEM	595499
Flavobacteria sp. BBFL7	156586
Flavobacteria bacterium MS024-3C	487797
Haliscomenobacter hydrossis DSM 1100	760192					+	+	+	+
Pedobacter heparinus DSM 2366	485918										++	+
Sphingobacterium sp. 21	743722					+	+	+	+		+	+
Chlorobaculum parvum NCIB 8327	517417	+	+	+		++	+	+	+				+
Chlorobium tepidum TLS	194439	++	+	+		++	+	+	+				+
Chlorobium chlorochromatii CaD3	340178	+	+	++		+	+	+	+
Chlorobium limicola DSM 245	290315	+	+	++		+++	++	++	++				+
Prosthecochloris vibrioformis DSM 265	290318	+	+	+		++	+	+	+				+
Pelodictyon luteolum DSM 273	319225	+	+	+		+++	+	+	+				+
Pelodictyon phaeoclathratiforme BU-1	324925	+	+	++		+++	+	+	+				+
Chloroherpeton thalassium ATCC 35110	517418					++	+	+	++
Prosthecochloris aestuarii DSM 271	290513	+	+	+		+	+	+	+					+
Ignavibacterium album JCM 16511	945713			+		++	+	+	+		+	+
Melioribacter roseus P3M	1.19152e+06			+		+	+	+	++
Cloacamonas acidaminovorans	456827										+	+	+
Fibrobacter succinogenes subsp. succinogenes S85	59374.5	+	+	+		+	+	+	+				+
Gemmatimonas aurantiaca T-27	379066	+	+	+		+	+	+	++		+	+
Lactobacillus salivarius ATCC 11741	525364	+	+	+		+	+	+	++
Coprobacillus sp. 29_1	469596	+	+	+		+	+	+	+				+++		+
Fusobacterium nucleatum subsp. nucleatum ATCC 25586	190304												+
Fusobacterium varium ATCC 27725	469618	++	++	+		++	++	++	++				++
Ilyobacter polytropus DSM 2926	572544	+	++	+		++	+	+	+				++
Leptotrichia buccalis C-1013-b	523794												+
Sebaldella termitidis ATCC 33386	526219	+	+	+		+	+	+	+				+
Streptobacillus moniliformis DSM 12112	519442												+
Leptospirillum ferrooxidans C2-3	1.16267e+06	+	+	+		+++	+	+	+
Nitrospira defluvii	330214	+	+++	+		++++	+	+	+		+	+
Thermodesulfovibrio yellowstonii DSM 11347	289376	+	+	+		++	+	+	+		+	++
Chlamydophila abortus S26/3	218497										+	+
Chlamydia muridarum Nigg	243161										+	+
Chlamydophila pneumoniae AR39	115712										+	+
Chlamydia trachomatis D/UW-3/CX	272561										+	+
Protochlamydia amoebophila UWE25	264201	+	+								+	+
Waddlia chondrophila WSU 86-1044	716544	+	+								+	+
Isosphaera pallida ATCC 43644	575540	+	+	+		+	+	+	++
Blastopirellula marina DSM 3645	314230	+	++	++		+++	+	+	+
Pirellula staleyi DSM 6068	530564	+	+	+		+	+	+	++
Rhodopirellula baltica SH 1	243090	+	+	+		+	+	+	+				+	+
Pirellula sp. 1	243090	+	+	+		+	+	+	+				+	+
Planctomyces limnophilus DSM 3776	521675	+	+	+		+	+	+	+
Planctomyces brasiliensis DSM 5305	756272	+	+	+		++	++	++	++
Methylacidiphilum infernorum V4	481448	+	+	+		++	+	+	+
Opitutus terrae PB90-1	452637	+	+	+		+	+	+	+		++	++
Coraliomargarita akajimensis DSM 45221	583355	+	+	+		++	+	+	+				+
Akkermansia muciniphila ATCC BAA-835	349741	+	+	++		+	+	+	++
Verrucomicrobium spinosum DSM 4136	240017	+	+	++		+++	++	++	+++		+	+
Verrucomicrobiae bacterium DG1235	382464	+	+	+		+	+	+	+				++
Acidithiobacillus ferrooxidans ATCC 53993	380394	+	+	+		++	++	++	+
Asticcacaulis excentricus CB 48	573066	+	+	+		+	+	+	+
Brevundimonas subvibrioides ATCC 15264	633149	+	+	+		+	+	+	+
Brevundimonas sp. BAL3	391600	+	+	+		++	+	+	+
Caulobacter crescentus CB15	190650	+	+	+		+	+	+	+
Phenylobacterium zucineum HLK1	450852	+	+	+		+	+	+	+		+	+
Odyssella thessalonicensis L13	985868
Kiloniella laminariae DSM 19542	1.12214e+06	+	+	+		+	+	+	+
Kordiimonas gwangyangensis DSM 19435	1.12214e+06	+	+	+		+	+	+	+				+
Magnetococcus sp. MC-1	156890	+	++	++		++	+	+	+		+	+	++
Parvularcula bermudensis HTCC2503	314260	+	+	+		+
Pelagibacter ubique HTCC1062	335992	+	+	+		+	+	+	+
Aurantimonas manganoxydans SI85-9A1	287752	+	+	+		+	+	+	+
Fulvimarina pelagi HTCC2506	314231	+	+	+		+	+	+	+
Bartonella bacilliformis KC583	360096			+		+	+	+	+
Bartonella henselae str. Houston-1	283166			+		+	+	+	+
Bartonella quintana str. Toulouse	283165			+		+	+	+	+
Methylocella silvestris BL2	395965	+	+	+		+++	++	++	++				+
Afipia sp. 1NLS2	666684	+	+	+		+	+	+	+		+	+
Bradyrhizobium japonicum USDA 110	224911	+	+	+		+	+	+	+		+	+
Bradyrhizobium sp. BTAi1	288000	+	+	+		+	+	+	+		+	+
Nitrobacter hamburgensis X14	323097	+	+	+		+	+	+	+		+	+
Oligotropha carboxidovorans OM5	504832	+	+	+		+	+	+	+		+	+
Rhodopseudomonas palustris BisB18	316056	+	+	+		++	+	+	+		+	+
Rhodopseudomonas palustris CGA009	258594	+	+	+		++	+	+	+		+	+
Brucella abortus biovar 1 str. 9-941	262698	+	+	+		+	+	+	+
Brucella melitensis 16M	224914	+	+	+		+	+	+	+
Ochrobactrum anthropi ATCC 49188	439376	+	+	+		+	+	+	+
Ochrobactrum intermedium LMG 3301	641118	+	+	+		+	+	+	+
Hyphomicrobium denitrificans ATCC 51888	582900	+	+	+		+	+	+	+		+	+
Rhodomicrobium vannielii ATCC 17100	648757	+	+	++		++	+	+	+
Methylobacterium radiotolerans JCM 2831	426355	+	+	+		+	+	+	+		+	+
Methylobacterium extorquens PA1	419611	+	+	+		+	+	+	+
Methylocystis sp. SC2	187303	+	+	+		++	+	+	+		+	+
Chelativorans sp. BNC1	266780	+	+	++		+	+	+	+
Hoeflea phototrophica DFL-43	411684	+	+	+		+	+	+	+
Mesorhizobium loti MAFF303099	266835	+	+	++		+	+	+	+		++	+
Kaistia granuli DSM 23481	1.12213e+06	+	+	+		+	+	+	+
Liberibacter asiaticus str. psy62	537022			+		+	+	+	+
Liberibacter crescens BT-1	1.21534e+06			+		+	+	+	+
Agrobacterium tumefaciens str. C58	176299	+	+	+		+	+	+	+		+	+
Agrobacterium radiobacter K84	311404	+	++	+		++	++	++	++		+	+
Rhizobium leguminosarum bv. viciae 3841	216596	+	+	+		++	++	++	++		+	++
Sinorhizobium meliloti 1021	266834	+	+	+		+	++	+	+		+	+
Parvibaculum lavamentivorans DS-1	402882	+	+	+		++	+	+	+				+
Azorhizobium caulinodans ORS 571	438753	+	+	+		+	+	+	++
Starkeya novella DSM 506	639283	+	+	+		++	+	+	++				+
Hodgkinia cicadicola Dsem	573234
Hyphomonas neptunium ATCC 15444	228406	+	+	+		+	+	+	+				+
Oceanicaulis alexandrii HTCC2633	314254	+	+	+		+	+	+	+
Ahrensia kielensis DSM 5890	1.12096e+06	+	+	+		+	+	+	+
Citreicella sp. SE45	501479	+	+	+		++	+	+	+				+
Dinoroseobacter shibae DFL 12	398580	+	+	+		+	+	+	+				+
Ketogulonicigenium vulgare Y25	880591	+	+	+		+	+	+	+
Labrenzia alexandrii DFL-11	244592	+	+	+		+	+	+	+				++
Octadecabacter antarcticus 238	391616	+	+	+		+	+	+	+
Paracoccus denitrificans PD1222	318586	+	+	+		+	+	+	+
Phaeobacter gallaeciensis BS107	391619	+	+	+		++	+	+	+
Oceanicola batsensis HTCC2597	252306	+	+	+		++	+	+	+
Pseudovibrio sp. FO-BEG1	911045	+	+	+		++	+	+	+					+
Rhodobacter capsulatus SB1003	272943	+	+	+		+	+	+	+
Rhodobacter sphaeroides 2.4.1	272943	+	+	+		++	+	+	+
Rhodobacter sphaeroides ATCC 17029	349101	+	+	+		++	+	+	+
Roseibium sp. TrichSKD4	744980	+	+	+		+	+	+	+
Roseobacter denitrificans OCh 114	375452	+	+	+		+	+	+	+
Roseobacter sp. MED193	314262	+	+	+		++	+	+	+				+
Roseovarius sp. 217	314264	+	+	+		++	+	+	+
Ruegeria pomeroyi DSS-3	246201	+	+	+		++	+	+	+				+
Sagittula stellata E-37	388399	+	+	+		++	+	+	+
Roseovarius sp. HTCC2601	314265	+	+	+		++	+	+	+				+
Sulfitobacter sp. EE-36	52598.8	+	+	+		++	+	+	+
Thalassiobium sp. R2A62	633131	+	+	+		++	+	+	+
Loktanella vestfoldensis SKA53	314232	+	+	++		+++	+	+	+
Acidiphilium cryptum JF-5	349163	+	+	+		+	+	+	+			+
Commensalibacter intestini A911	1.08887e+06	+	+	+		+	+	+	+
Gluconacetobacter diazotrophicus PAl 5	272568	+	+	++		+	++	++	++
Gluconobacter oxydans 621H	290633	+	+	+		++	+	+	+
Granulibacter bethesdensis CGDNIH1	391166	+	+	+		+	+	+	+
Azospirillum sp. B510	137722	+	+	+++		++++	++	++	++		+	+
Endolissoclinum patella L2	1.19373e+06					+	+	+	+
Magnetospirillum magneticum AMB-1	342108	+	+	++		+	+	+	+++		+	+
Novispirillum itersonii subsp. itersonii ATCC 12639	1.27904e+06	+	+	++		++	+	+	+
Rhodospirillum rubrum ATCC 11170	269797	+	+	++		++	+	+	+
Enhydrobacter aerosaccus SK60	553217	+	+	+		++	+	+	+
Anaplasma marginale str. St. Maries	234826					+	+	+	+
Anaplasma phagocytophilum HZ	212042					+	+	+	+
Ehrlichia canis str. Jake	269484					+	+	+	+
Ehrlichia ruminantium str. Gardel	302409					+	+	+	+
Neorickettsia sennetsu str. Miyayama	222892					+	+	+	+
Wolbachia endosymbiont strain TRS of Brugia malayi	292805					+	+	+	+
Wolbachia sp. endosymbiont of Drosophila melanogaster	163164					+	+	+	+
Midichloria mitochondrii IricVA	696127		+
Orientia tsutsugamushi Boryong	357244
Orientia tsutsugamushi str. Ikeda	334380
Rickettsia bellii RML369-C	336407
Rickettsia rickettsii str. Iowa	452659
Rickettsia typhi str. Wilmington	257363
Erythrobacter litoralis HTCC2594	314226	+	+	+		+	+	+	+
Erythrobacter sp. NAP1	237727	+	+	+		++	+	+	+
Citromicrobium bathyomarinum JL354	685035	+	+	+		+	+	+	+
Novosphingobium aromaticivorans DSM 12444	279238	+	+	+		+	+	+	+		+	+
Novosphingobium sp. PP1Y	702114	+	+	+		+	+	+	+		+	+
Sandarakinorhabdus sp. AAP62	1.24892e+06	+	+	+		+	+	+	+
Sphingobium japonicum UT26S	452662	+	+	+		+	+	+	+		+	+
Sphingomonas wittichii RW1	392499	+	+	+		+	+	+	+		+	+
Sphingomonas sp. SKA58	314266	+	+	+		+	+	+	+		+	+
Sphingopyxis alaskensis RB2256	317656	+	+	+		+	+	+	+		+	+
Zymomonas mobilis subsp. mobilis ZM4	264203	+	+	+		+	+	+	+
Micavibrio aeruginosavorus ARL-13	856794
Polymorphum gilvum SL003B-26A1	991905	+	+	+		+	+	+	+				+
alpha proteobacterium IMCC1322	488538	+	+	+		+	+	+	+
Achromobacter piechaudii ATCC 43553	742159	+	+	+		+	+	+	+
Bordetella bronchiseptica RB50	257310	+	+	+		+	+	+	+
Bordetella parapertussis 12822	257311	+	+	+		+	+	+	+
Bordetella pertussis Tohama I	257313	+	+	+		+	+	+	+
Pusillimonas sp. T7-7	1.00711e+06	+	+	+		+	+	+	+
Taylorella equigenitalis MCE9	937774	+	+	+		+	+	+	+
Burkholderia cepacia R18194	269483	+	+	+		+++	+	+	+		++	++
Burkholderia mallei ATCC 23344	243160	+	+	+		+	+	+	+		+	+
Cupriavidus metallidurans CH34	266264	+	+	+		+++	+	+	+		+	+	+
Ralstonia eutropha JMP134	264198	+	+	+		+	+	+	+		+	+
Cupriavidus taiwanensis	164547	+	+	+		+	+	+	+		+	+
Lautropia mirabilis ATCC 51599	887898
Burkholderia rhizoxinica HKI 454	882378	+	+	+		+	+	+	+		+	+
Burkholderia xenovorans LB400	266266	+	+	+		+++	+	+	+		+	+
Polynucleobacter sp. QLW-P1DMWA-1	312153	+	+	+		+++	+	+	+		+	+
Polynucleobacter necessarius subsp. necessarius STIR1	452638	++	+	+		+	++	++	++		+	+
Ralstonia pickettii 12D	428406	+	+	+		++	+	+	+		+	+
Ralstonia solanacearum GMI1000	267608	+	+	+		++	+	+	+		+	+
Leptothrix cholodni SP-6	395495	+	+++	++		+++	++	++	++		+	+
Rubrivivax gelatinosus IL144	983917	+	+	+		+	+	+	+		+	+
Acidovorax avenae subsp. citrulli AAC00-1	397946	+	+	+		+	+	+	+		+	+
Diaphorobacter sp. TPSY	535289	+	+	+		++	+	+	+		+	+	+
Acidovorax sp. JS42	232722	+	+	+		+	+	+	+		+	+	+
Alicycliphilus denitrificans K601	596154	+	+	+		+	+	+	+		+	+
Comamonas testosteroni KF-1	399795	+	+	+		+	+	+	+		+	+
Delftia acidovorans SPH-1	398578	+	+	+		+	+	+	+		+	+
Polaromonas sp. JS666	296591	+	+	+		++	+	+	+		+	+
Ramlibacter tataouinensis TTB310	365046	+	+	+		+	+	+	+		+	+
Rhodoferax ferrireducens DSM 15236	338969	+	+	+		+	+	+	+		+	+
Variovorax paradoxus S110	543728	+	+	+		+	+	+	+		+	+
Verminephrobacter eiseniae EF01-2	391736	+	+	+		+	+	+	+
Collimonas fungivorans Ter331	1.00505e+06	++	++	+		++	+	+	+		+	+
Herbaspirillum seropedicae SmR1	757425	+	++	+		+	+	+	+		+	+
Herminiimonas arsenicoxydans	204773	+	++	++		+++	++	++	++		+	+
Janthinobacterium sp. Marseille	375287	+	+	+		+	+	+	+		+	+
Oxalobacter formigenes HOxBLS	556269	+	+	+		+	+	+	+		+	+
Sutterella wadsworthensis 3_1_45B	742821	+	+	+		+	+	+	+
Chromobacterium violaceum ATCC 12472	243365	+	+	+		+	+	+	+
Laribacter hongkongensis HLHK9	557598	+	+	+		++	++	++	++				+
Lutiella nitroferrum 2002	279714	+	+	+		+	+	+	+
Eikenella corrodens ATCC 23834	546274
Kingella denitrificans ATCC 33394	888741	+	+
Kingella oralis ATCC 51147	629741
Neisseria meningitidis Z2491	122587
Neisseria sp. oral taxon 014 str. F0314	641149
Gallionella capsiferriformans ES-2	395494	+	+	+		+	+	+	+
Sideroxydans lithotrophicus ES-1	580332	+	+	+		++	+	+	+		+	+
Methylobacillus flagellatus KT	265073	+	+	+		+	+	+	+				+
Methylotenera mobilis JLW8	583345	+	+	+		+	+	+	+		+	+
Methylovorus sp. SIP3-4	582744	+	+	+		+	+	+	+
Nitrosomonas europaea ATCC 19718	228410	+	+	+		+	+	+	+
Nitrosomonas eutropha C91	335284	+	+	+		+	+	+	+
Nitrosospira multiformis ATCC 25196	323848	+	+	+		++	+	+	+
Thiobacillus denitrificans ATCC 25259	292415	+	+	+		++	+	+	+
beta proteobacterium KB13	314607	+	+	+		+	+	+	+
Dechloromonas aromatica RCB	159087	+	+	+		+++	+	+	+		++	++
Azoarcus sp. EbN1	76114.4	+	+	+		+	+	+	+
Dechlorosoma suillum PS	640081	+	+	+		+	+	+	+		++	++	+
Methyloversatilis sp. RZ18-153	983954	+	+	+		+	+	+	+
Azoarcus sp. BH72	62928.7	+	+	+		++	+	+	+				+
Thauera sp. MZ1T	85643.4	+	+	+		+	+	+	+				+
Accumulibacter phosphatis clade IIA str. UW-1	522306	+	+	++		+++	++	++	+++		+++++	++++
Aeromonas hydrophila subsp. hydrophila ATCC 7966	380704	+	+	+		+	+	+	+		+	+		+
Oceanimonas sp. GK1	511062	+	+	+		+	+	+	+		+	+		+
Tolumonas auensis DSM 9187	595494	+	+	+		+	+	+	+
Alishewanella agri BL06	1.19525e+06	+	+	+		++	++	++	++		+	+	+
Alteromonas macleodii 'Deep ecotype'	314276	+	+	+		+	+	+	+			+		+
Glaciecola nitratireducens FR1064	1.08562e+06	+	+	+		+	+	+	+			+	+
Glaciecola sp. 4H-3-7+YE-5	983545	+	+	+		+	+	+	+		+	+
Marinobacter hydrocarbonoclasticus aquaeolei VT8	351348	+	+	+		++	+	+	+				+
Salinimonas chungwhensis DSM 16280	1.12324e+06	+	+	+		+	+	+	+			+		+
Colwellia psychrerythraea 34H	167879	+	+	+		++	+	+	+		+	+
Ferrimonas balearica DSM 9799	550540	+	+	+		++	++	++	++		+	+	+
Idiomarina loihiensis L2TR	283942	+	+	+		+	+	+	+		+	+
Pseudoalteromonas atlantica T6c	342611	+	+	+		+	+	+	+		+	+
Pseudoalteromonas haloplanktis TAC125	326442	+	+	+		+	+	+	+		+	+
Pseudoalteromonas tunicata strain D2	314282	+	+	+		++	+	+	+		+	+	+	+
Psychromonas ingrahami ingrahamii 37	357804	++	+	+		+++	++	++	++		+	+
Shewanella amazonensis SB2B	326298	+	+	+		+	+	+	+		+	+
Shewanella baltica OS155	325241	+	+	+		+	+	+	+		+	+
Shewanella denitrificans OS217	318161	+	+	+		+	+	+	+		+	+
Shewanella halifaxensis HAW-EB4	458817	+	+	+		++	++	++	++		+	+
Shewanella oneidensis MR-1	211587	+	+	+		++	++	++	++		+	+
Shewanella woodyi ATCC 51908	392500	+	+	+		+	+	+	+		+	+
Cardiobacterium hominis ATCC 15826	638300
Dichelobacter nodosus VCS1703A	246195	+	+	+		+	+	+	+
Cellvibrio japonicus Ueda107	498211	+	+	+		++	+	+	+		+	+	+
Saccharophagus degradans 2-40	203122	+	+	+		++	+	+	+
Simiduia agarivorans SA1 = DSM 21679	1.11765e+06	+	+	+		++	+	+	+		+	+	++
Teredinibacter turnerae T7901	377629	+	+	+		++	+	+	+		+	+
Congregibacter litoralis KT71	314285	+	+	+		+	+	+	+		+	+		+
gamma proteobacterium NOR51-B	565045	+	+	+		+	+	+	+		+	++	+
marine gamma proteobacterium HTCC2080	247639	+	++								+	+
Microbulbifer variabilis ATCC 700307	1.27902e+06	+	+	+		++++	+	+	+		+	+
Allochromatium vinosum DSM 180	572477	+	+	+++		+	+	+	+		+	+	+
Nitrosococcus oceani ATCC 19707	323261	+	+	+		++	++	++	++
Thioflavicoccus mobilis 8321	765912	+	+	++		+++	++	++	++				+
Alkalilimnicola ehrlichii MLHE-1	187273	+	+	++		+	+	+	+		+	+	+	+
Halorhodospira halophila SL1	349124	+	+	++		+	+	+	+		+	+	++	+
Spiribacter salinus M19-40	1.26025e+06	+	+	+		+	+	+	+
Thioalkalivibrio nitratireducens DSM 14787	1.25504e+06	+	+	+		+	+	+	+				+
Thioalkalivibrio sp. HL-EbGR7	396588	+	+	+		+	+	+	+		+	+	+
Cedecea davisae DSM 4568	566551	+	+	+		+	+	+	+
Citrobacter koseri ATCC BAA-895	290339	+	+	+		+	+	+	+
Cronobacter sakazakii ATCC BAA-894	290340	+	+	+		+	+	+	+
Cronobacter turicensis z3032	693216	+	+	+		+	+	+	+
Enterobacter sp. 638	399742	+	+	+		+	+	+	+
Escherichia coli APEC O1	405956	+	+	+		+	+	+	+
Escherichia coli K12	83333.1	+	+	+		+	+	+	+
Escherichia coli str. K-12 substr. MG1655	511146	+	+	+		+	+	+	+
Escherichia coli W3110	316407	+	+	+		+	+	+	+
Escherichia coli O157:H7	83334.1	+	+	+		+	+	+	+
Enterobacter aerogenes KCTC 2190	1.02831e+06	+	+	+		+	+	+	+
Klebsiella oxytoca KCTC 1686	1.00655e+06	+	+	+		+	+	+	+
Klebsiella pneumoniae MGH 78578	272620	+	+	+		+	+	+	+
Moranella endobia PCIT	903503
Riesia pediculicola USDA	515618
Salmonella enterica subsp. enterica serovar Agona str. SL483	454167	+	+	+		+	+	+	+
Salmonella enterica subsp. enterica serovar Schwarzengrund str. CVM19633	439844	+	+	+		+	+	+	+
Salmonella enterica subsp. enterica serovar Typhi Ty2	209261	+	+	+		+	+	+	+
Salmonella typhimurium LT2	99287.1	+	+	+		+	+	+	+
Shigella dysenteriae Sd197	300267	++	+	+		+	+	+	+
Shigella flexneri 2a str. 2457T	198215	+	+	+		+	+	+	+
Escherichia blattae DSM 4481	630626	+	+	+		+	+	+	+
Blochmannia floridanus	203907
Hamiltonella defensa 5AT (Acyrthosiphon pisum)	572266			+		+	+	+	+
secondary endosymbiont of Ctenarytaina eucalypti Thao2000	1.19925e+06
secondary endosymbiont of Heteropsylla cubana Thao2000	134287
Buchnera aphidicola str. Cc (Cinara cedri)	372461
Buchnera aphidicola str. 5A (Acyrthosiphon pisum)	563178
Erwinia amylovora ATCC 49946	716540	+	+	+		++	++	++	++
Pantoea ananatis LMG 20103	706191	+	+	+		++	++	++	++
Wigglesworthia glossinidia endosymbiont of Glossina brevipalpis	36870.1
Edwardsiella ictaluri 93-146	634503	++	+	+		+	+	+	+		+	+
Edwardsiella tarda EIB202	498217	+	+	+		+	+	+	+		+	+
Photorhabdus luminescens subsp. laumondii TTO1	243265	+	+	+		+	+	+	+
Providencia stuartii MRSN 2154	1.15795e+06	+	+	+		+	+	+	++
Xenorhabdus bovienii SS-2004	406818	+	+	+		+	+	+	+
Brenneria sp. EniD312	598467	+	+	+		+	+	+	+
Dickeya zeae Ech1591	561229	+	+	+		++	++	++	++
Dickeya dadantii Ech586	590409	+	+	+		++	++	++	++
Erwinia carotovora subsp. atroseptica SCRI1043	218491	+	+	+		++	++	++	++
Rahnella sp. Y9602	741091	+	+	+		+	+	+	+
Serratia proteamaculans 568	399741	+	+	+		++	++	++	++
Serratia symbiotica str. 'Cinara cedri'	568817
Yersinia bercovieri ATCC 43970	349968		+	+		++	++	++	++
Yersinia enterocolitica subsp. enterocolitica 8081	393306	+	+	+		+++	+	+	+
Yersinia pestis biovar Medievalis str. 91001	229193	+	+	+		++	++	++	++
Yersinia pseudotuberculosis IP 32953	273123	+	+	+		++	++	++	++
Coxiella burnetii CbuG_Q212	434923	+	+								+	+
Diplorickettsia massiliensis 20B	1.15699e+06	+	++									+
Rickettsiella grylli	59196.3											+
Legionella pneumophila str. Lens	297245										+	++
Legionella pneumophila str. Paris	297246										+	++
Legionella pneumophila subsp. pneumophila str. Philadelphia 1	272624										+	++
Methylococcus capsulatus str. Bath	243233	+	+	++		++	+	+	+		+
Methylomicrobium alcaliphilum	271065	+	+	++		++	++	++	++		+		+
Methylomonas methanica MC09	857087	+	+	+++		++	++	++	++				+
Methylosarcina fibrata AML-C10	1.13244e+06	+	+	+		+	+	+	+		+	+
Methylovulum miyakonense HT12	1.07885e+06	+	+	++		++	+	+	+
Alcanivorax borkumensis SK2	393595	+	+	+		+	+	+	+		+	+
Endozoicomonas elysicola DSM 22380	1.12186e+06	+	+	+		+++	++	++	++		+	+	+	++
Hahella chejuensis KCTC 2396	349522	+	+	+		++	+	+	+				+
Chromohalobacter salexigens DSM 3043	290398	+	+	+		++	++	++	++		+	+
Halomonas elongata DSM 2581	768066	+	+	+		++	++	++	++		+	+
Portiera aleyrodidarum BT-B	1.20611e+06
Kangiella koreensis DSM 16069	523792	+	+	+		++	+	+	+		+	+	+
Bermanella marisrubri	207949	+	+	+		++	+	+	+					+
Marinomonas sp. MWYL1	400669	+	+	+		+	+	+	+
Thalassolituus oleivorans MIL-1	1.29859e+06	++	++	+		++	+	+	+				++
Reinekea blandensis MED297	314284	+	+	+		++	+	+	+		+	+	+
Actinobacillus pleuropneumoniae L20	416270	+	+			+	+	+	+		+	+
Actinobacillus succinogenes 130Z	339672										+	+
Actinobacillus suis H91-0380	696748	+	+			+	+	+	+		+	+
Aggregatibacter actinomycetemcomitans D7S-1	694569										+	+
Aggregatibacter aphrophilus NJ8700	634176										++	+
Mannheimia succiniciproducens MBEL55E	221988										+	+
Bibersteinia trehalosi USDA-ARS-USMARC-192	1.17138e+06										+	+
Gallibacterium anatis UMN179	1.00506e+06	+	+			+	+	+	+		+	+
Haemophilus parasuis SH0165	557724										+	+
Haemophilus influenzae Rd KW20	71421.1	+	+			+	+	+	+		+	+
Haemophilus parainfluenzae T3T1	862965										+	+
Haemophilus ducreyi 35000HP	233412										+	+
Haemophilus somnus 129PT	205914										+	+
Mannheimia haemolytica M42548	1.31693e+06	+	+			+	+	+	+		+	+
Pasteurella multocida subsp. multocida str. Pm70	272843	+	+			+	+	+	+		+	+
Acinetobacter baylyi DSM 14961 = CIP 107474	1.12092e+06	+	+	+		+	+	+	+
Acinetobacter baumannii ATCC 17978	400667	+	++	+		+	+	+	+
Acinetobacter calcoaceticus PHEA-2	871585	+	+	+		+	+	+	+
Acinetobacter radioresistens SH164	575589	+	+	+		+	+	+	+
Moraxella catarrhalis RH4	749219	+	+			+	+	+	+
Psychrobacter sp. 273-4	259536	+	+	+		+	+	+	+
Psychrobacter cryohalolentis K5	335284	+	+	+		+	+	+	+
Azotobacter vinelandii DJ	322710	+	+	+		++	+	+	+				+
Pseudomonas aeruginosa PAO1	208964	+	++	+		++	+	+	+		+	+
Pseudomonas fluorescens PfO-1	205922	+	++	+		++	+	+	+
Pseudomonas fulva 12-X	743720	+	++	+		+++	++	++	++		+	+
Pseudomonas putida KT2440	160488	+	++	+		+++	++	++	++
Pseudomonas stutzeri A1501	379732	+	++	+		++	+	+	+		+	+	+	+
Pseudomonas syringae pv. phaseolicola 1448A	264730	+	++	+		+++	++	++	++
Francisella noatunensis subsp. orientalis str. Toba 04	1.16339e+06										+	+
Francisella philomiragia subsp. philomiragia ATCC 25017	484022										+	+
Francisella tularensis subsp. tularensis FSC198	393116										+	+
Cycloclasticus pugetii PS-1	655438	+	+	+		+	+	+	+		+	+
Thiomicrospira crunogena XCL-2	317025	+	+	+		+	+	+	+				+
Methylophaga aminisulfidivorans MP	1.02688e+06	+	+	+		+++	++	++	++
Thioalkalimicrobium cyclicum ALM1	717773												+
Beggiatoa alba B18LD	395493	+	+	+		++	+	+	+				+
Thiothrix nivea DSM 5205	870187	+	++	+		+++	++	++	++		+	+
Fangia hongkongensis DSM 21703	1.12188e+06	+	+			+	+	+	+		+	+
Vibrio fischeri ES114	312309	+	+	+		+++	++	++	++		+	+		+
Aliivibrio salmonicida LFI1238	316276	+	+	+		++++	++	++	++		+	+		+
Grimontia hollisae CIP 101886	675812	+	+	+		+++	+++	+++	+++		+	+		++
Photobacterium angustum S14	314292	+	+	+		++++	++	++	++		+	+		+
Photobacterium damselae subsp. damselae CIP 102761	675817	+	+	+		++	++	++	++		+	+		+
Photobacterium profundum SS9	298386	+	+	+		+++	++	++	++		+	+		+
Vibrio anguillarum 775	882102	+	+	+		+++	++	++	++		+	+		+
Vibrio cholerae O1 biovar eltor str. N16961	243277	+	+	+		+++	++	++	++		+	+		+
Vibrio coralliilyticus ATCC BAA-450	675814	+	+	+		++++	+++	+++	+++		+	+		+
Vibrio harveyi ATCC BAA-1116	338187	+	+	+		++	++	++	++		+	+		+
Vibrio parahaemolyticus RIMD 2210633	223927	+	+	+		+++	++	++	++		+	+		+
Rhodanobacter sp. 2APBS1	666685	+	+	+		++	+	+	+		+	+
Pseudoxanthomonas suwonensis 11-1	743721	+	+	+		++	+	+	+		+	+	+
Stenotrophomonas maltophilia R551-3	391008	+	+	+		++	+	+	+		+	+
Xanthomonas campestris pv. campestris ATCC 33913	190485	+	+	+		++	+	+	+		+	+
Xanthomonas campestris pv. campestris str. B100	509169	+	+	+		++	+	+	+		+	+
Xanthomonas axonopodis pv. citri str. 306	190486	+	+	+		++	+	+	+		+	+
Xylella fastidiosa 9a5c	160492	+	+	+		+	+	+	+
Xylella fastidiosa Ann-1	155920	+	+	+		+	+	+	+
Baumannia cicadellinicola str. Hc (Homalodisca coagulata)	374463
SAR86 cluster bacterium SAR86E	1.20837e+06	+	+									+
Wohlfahrtiimonas chitiniclastica DSM 18708	1.1235e+06	+	+	+		+	+	+	+				++
Vesicomyosocius okutanii HA	412966										+	+
Bacteriovorax marinus SJ	97084.1	+	+	+		+	+	+	+				++
Bdellovibrio bacteriovorus HD100	264462	+	+	+		+	+	+	+				+
Mariprofundus ferrooxydans PV-1	314345	+	+	+		+	+	+	+		+	+	+
Desulfarculus baarsii DSM 2075	644282	+	+	+		+	+	+	+				+
Desulfatibacillum alkenivorans AK-01	439235	+	+	+		+	+	+	++		+	+
Desulfobacterium autotrophicum HRM2	177437	+	+	++		++++	+++	+++	+++				++
Desulfobacula toluolica Tol2	651182	+	+	++		+++	+++	+++	+++		+	+	++
Desulfococcus oleovorans Hxd3	96561.3	+	+	+		+	+	+	+		+	+	+
Desulfobulbus propionicus DSM 2032	577650	+	+	+		+	+	+	+		+	+	+
Desulfotalea psychrophila LSv54	177439	+	+	+		++	++	++	++		+	+
Desulfurivibrio alkaliphilus AHT2	589865	+	+	+		++	++	++	++				++
Desulfohalobium retbaense DSM 5692	485916	+	+	+		+	+	+	+				+
Desulfomicrobium baculatum DSM 4028	525898	+	+	+		++	+	+	+				+
Bilophila wadsworthia 3_1_6	563192	+	+	+		++	++	++	++		++	++	+
Desulfovibrio desulfuricans G20	207559	+	+	+		+	+	+	+		+	+
Desulfovibrio desulfuricans subsp. desulfuricans str. ATCC 27774	525146	+	+	+		++	++	++	++		+	+
Desulfovibrio hydrothermalis AM13 = DSM 14728	1.12145e+06	++	+	++		+	+	+	+		+	+	+
Desulfovibrio magneticus RS-1	573370	+	+	+++		+	+	+	++		++	+
Desulfovibrio salexigens DSM 2638	526222	++	+	++		+	+	+	+		+	+	+
Desulfovibrio vulgaris str. 'Miyazaki F'	883.3	+	+	++		++	++	++	++		+	+
Desulfovibrio vulgaris str. Hildenborough	882.5	+	+	++		++	++	++	++		+	+
Lawsonia intracellularis PHE/MN1-00	363253					+	+	+	+		+	+
Desulfovibrio aespoeensis Aspo-2	643563	+	+	+		+	+	+	+		+	+	+
Hippea maritima DSM 10411	760142	+	+	+		+	+	+	+		+	+
Desulfuromonas acetoxidans DSM 684	281689	+	+	+		++	+	+	+				+
Pelobacter carbinolicus DSM 2380	338963	+	+	+		++	++	++	++				++
Pelobacter propionicus DSM 2379	338966	+	+	+		++	++	++	++		+	+	+
Geobacter bemidjiensis Bem	404380	++	+++	+++		++++	++	++	++		+	+	+
Geobacter sp. FRC-32	316067	+	++	+		++++	+	+	+		+	+	+
Geobacter lovleyi SZ	398768	+	+	+		++	+	+	+		+	+
Geobacter metallireducens GS-15	269799	+	+	+		+	+	+	+		+	+	+
Geobacter sulfurreducens PCA	243231	+	+	+		+	+	+	+		+	+	+
Geobacter uraniireducens Rf4	351605	++	++	++		++++	++	++	++		+	+	+
Anaeromyxobacter dehalogenans 2CP-C	290397	+	+	+		+	+	+	+		+	+
Stigmatella aurantiaca DW4/3-1	378807	+	++	+		+++	+	+	+		++	+
Myxococcus xanthus DK 1622	246197	+	++	+		+	+	+	+		+	+
Sorangium cellulosum So ce 56	448385	+	++	+		+	+	+	+		++	++
Desulfobacca acetoxidans DSM 11109	880072	+	+	++		+++	+++	+++	++++
Syntrophobacter fumaroxidans MPOB	335544	++	++	+++		+++	+++	+++	++++		+	+
Arcobacter butzleri RM4018	367737			+		+	+	+	+				+
Arcobacter nitrofigilis DSM 7299	572480			+		+	+	+	+				+
Campylobacter fetus subsp. fetus 82-40	360106					+	+	+	+				+
Campylobacter hominis ATCC BAA-381	360108					++	+	+	+				+
Campylobacter jejuni RM1221	195099					+	+	+	+				+
Campylobacter jejuni subsp. jejuni 81-176	354243					+	+	+	+				+
Campylobacter upsaliensis RM3195	306264	+	+			+	+	+	+				+
Sulfurospirillum deleyianum DSM 6946	525899			+		+	+	+	+				+
Helicobacter acinonychis str. Sheeba	382639
Helicobacter canadensis MIT 98-5491 (Prj:30719)	537971												+
Helicobacter cetorum MIT 00-7128	182217
Helicobacter hepaticus ATCC 51449	235279												+
Helicobacter mustelae 43772	217.1
Helicobacter pylori 26695	85962.1
Helicobacter pylori G27	563042
Helicobacter pylori HPAG1	357544
Helicobacter pylori J99	85963.1
Helicobacter pylori P12	570508
Helicobacter pylori Shi470	512562
Helicobacter winghamensis ATCC BAA-430	556267	+	+			+	+	+	+				++
Sulfuricurvum kujiense DSM 16994	709032			+		+	+	+	+
Thiomicrospira denitrificans ATCC 33889	326298			+		+	+	+	+				++
Wolinella succinogenes DSM 1740	273121			+		+++	+	+	+				+
Nitratifractor salsuginis DSM 16511	749222
Nautilia profundicola AmH	598659			+		+	+	+	+
Nitratiruptor sp. SB155-2	387092			+		+	+	+	+				+
Sulfurovum sp. NBC37-1	387093			+		+	+	+	+				+
Brachyspira murdochii DSM 12563	526225	+	+	+		+	+	+	+				+
Leptonema illini DSM 21528	929563	+	+	+		+	+	+	+		+	+
Leptospira biflexa serovar Patoc strain 'Patoc 1 (Ames)'	355278	+	+	+									+
Leptospira broomii str. 5399	1.04979e+06	+	+	+		+	+	+	+
Leptospira interrogans serovar Copenhageni str. Fiocruz L1-130	267671	+	+	+
Turneriella parva DSM 21527	869212			+		++	+	+	+		+	+	+
Borrelia hermsii DAH	314723			+		+	+	+	+
Borrelia afzelii PKo	390236			+		+	+	+	+
Borrelia garinii PBi	290434			+		+	+	+	+
Borrelia burgdorferi B31	224326			+		+	+	+	+
Borrelia valaisiana VS116	445987			+		+	+	+	+
Spirochaeta smaragdinae DSM 11293	573414	+	+	+		+	+	+	+				+
Spirochaeta coccoides DSM 17374	760011	+	+	+		+	+	+	+		+	+
Spirochaeta thermophila DSM 6192	665571	+	+	+		+	+	+	+				+
Treponema denticola ATCC 35405	243275												+
Treponema pallidum subsp. pallidum str. Nichols	243276												+
Treponema primitia ZAS-2	545694												+
Treponema succinifaciens DSM 2489	869209	+	+	+		+	+	+	+				+
Anaerobaculum mobile DSM 13181	891968	+	+	++		+	+	+	+				+
Aminobacterium colombiense DSM 12261	572547	+	+	++		++	++	++	++				+
Aminomonas paucivorans DSM 12260	584708	+	+	++		+	+	+	+				+
Dethiosulfovibrio peptidovorans DSM 11002	469381	+	+	++		+	+	+	+				+
Jonquetella anthropi E3_33 E1	645512	+	+	++		++	++	++	++				+
Thermanaerovibrio acidaminovorans DSM 6589	525904	+	+	++		+	+	+	+				+
Acidimicrobium ferrooxidans DSM 10331	525909	++	++	+
Acidothermus cellulolyticus 11B	351608	+	+	+		+	+	+	+		+++	++
Actinomyces odontolyticus ATCC 17982	411467										+	+
Metascardovia criceti DSM 17774	1.12223e+06	+	+	+		++	++	++	++
Bifidobacterium adolescentis ATCC 15703	367928	+	+	+		+	+	+	+
Bifidobacterium animalis subsp. lactis AD011	442563	+	+	+		+	+	+	+
Bifidobacterium asteroides PRL2011	1.14713e+06			+		+	+	+	+
Bifidobacterium breve UCC2003	326426	+	+	+		+	+	+	+		++	+
Bifidobacterium dentium Bd1	401473	+	+	+		+	++	+	+
Bifidobacterium longum subsp. infantis ATCC 15697	391904	+	+	+		+	+	+	+		+	+
Gardnerella vaginalis 409-05	553190			+		+	+	+	+
Parascardovia denticolens DSM 10105	864564			+		+	+	+	+
Scardovia wiggsiae F0424	857290
Corynebacterium diphtheriae NCTC 13129	257309	+	+	+		+	+	+	++
Corynebacterium efficiens YS-314	196164	+	+	+		+	+	+	+	+		+		+
Corynebacterium glutamicum ATCC 13032	196627	+	+	+		+	+	+	+	+		+		+
Mycobacterium leprae TN	272631	+	+	+		++	++	++	+	+		+
Mycobacterium tuberculosis H37Rv	83332.1	+	+	++		+++	++	++	++	+		+
Mycobacterium tuberculosis H37Rv	83332.4	+	+	++		+++	++	++	++	+		+
Mycobacterium ulcerans Agy99	362243	+	+	++		++++	+++	++	+	+		++
Mycobacterium smegmatis str. MC2 155	246196	+	+	++		+	+	+	+	+		+
Mycobacterium vanbaaleni vanbaalenii PYR-1	350058	+	+	++		+	+	+	+	+		+
Nocardia farcinica IFM 10152	247156	+	+	++		+	+	+	+	+		+
Rhodococcus equi 103S	685727	+	+	+		+	+	+	+	+		+
Rhodococcus jostii RHA1	101510	+	+	+++++		+	+	+	+	+		+
Segniliparus rugosus ATCC BAA-974	679197	+	+	+		+	+	+	+	+		+
Tsukamurella paurometabola DSM 20162	521096	+	+	+		+	+	+	+	+		+
Frankia alni ACN14a	326424	+	+	+		+	+	+	+	+		+
Frankia sp. Ccl3	106370	+	+	+		+	+	+	+
Frankia sp. EAN1pec	298653	+	+	+		+	+	+	+
Blastococcus saxobsidens DD2	1.14688e+06	+	++	+		++	++	++	++
Geodermatophilus obscurus DSM 43160	526226	+	+	+		++	+	+	+
Modestobacter marinus BC501	477641	+	+	+		+	+	+	+	+	+	++
Stackebrandtia nassauensis DSM 44728	446471	+	+	+		+	+	+	+		+	+
Kineococcus radiotolerans SRS30216 = ATCC BAA-149	266940	+	+	+		+	+	+	+	+	+	++
Beutenbergia cavernae DSM 12333	471854	+	+	+		+	+	+	+		+	+
Brevibacterium linens BL2	321955	+	+	+		+	+	+	+	+	+	++
Cellulomonas fimi ATCC 484	590998	+	+	+		+	+	+	+	+		+
Cellulomonas flavigena DSM 20109	446467	+	+	+		+	+	+	+		+	+
Cellvibrio gilvus ATCC 13127 ([Cellvibrio] gilvus ATCC 13127)	593908	+	+	+		+	+	+	+		+	+
Dermabacter sp. HFH0086	1.20357e+06	+	+	+		+	+	+	+		+	+
Kytococcus sedentarius DSM 20547	478802	+	+	+		+	+	+	+
Austwickia chelonae NBRC 105200	1.18461e+06	+	+	+		+	+	+	+	+		+
Intrasporangium calvum DSM 43043	710696	+	+	+		+	+	+	+		+	+
Janibacter sp. HTCC2649	313590	+	+	+		+	+	+	+	+	+	++
Terracoccus sp. 273MFTsu3.1	1.17219e+06	+	+	+		+	+	+	+		+	+
Jonesia denitrificans DSM 20603	471856	+	+	+		+	+	+	+	+	+	+++
Clavibacter michiganensis subsp. michiganensis NCPPB 382	443907	+	+	+		+	+	+	+	++		++
Cryocola sp. 340MFSha3.1	1.16915e+06	+	+	+		+	+	+	+	++		++
Microbacterium testaceum StLB037	979556	+	+	+		+	+	+	+	+		+
Zimmermannella faecalis ATCC 13722	1.27831e+06	+	+	+		+	+	+	+
Salinibacterium sp. PAMC 21357	1.11222e+06	+	+	+		++	+	+	+
Arthrobacter arilaitensis Re117	861360	+	+	+		++	+	+	+	+	+	++
Kocuria rhizophila DC2201	378753	+	+	+		+	+	+	+	+	+	++
Micrococcus luteus NCTC 2665	465515	+	+	+		+	+	+	+		+	+
Arthrobacter chlorophenolicus A6	452864	+	+	+		+	+	+	+	+	+	++
Renibacterium salmoninarum ATCC 33209	288705	+	+	+		+	+	+	+		+	+++
Rothia dentocariosa ATCC 17931	762948	+	+							+	+	++
Isoptericola variabilis 225	743718	+	+	+		+	+	+	+	+	+	++		+
Xylanimonas cellulosilytica DSM 15894	446472	+	+	+		++	++	++	++		+	+
Sanguibacter keddiei keddieii DSM 10542	446469	+	+	+		+	+	+	+		++	++
Tropheryma whipplei TW08/27	218496					+	+	+	+
Tropheryma whipplei str. Twist	203267					+	+	+	+
Actinoplanes sp. SE50/110	134676	+	+	+		+	+	+	+	++	+	+++
Micromonospora sp. ATCC 39149	219305	+	+	+		+	+	+	+		+	+
Salinispora arenicola CNS-205	391037	+	+	+		+	+	+	+		+	+
Salinispora tropica CNB-440	369723	+	+	+		+	+	+	+		+	+
Verrucosispora maris AB-18-032	263358	+	+	++		+	+	+	+		+	+
Nakamurella multipartita DSM 44233	479432	+	+	+		+	+	+	+	++	+	++++
Kribbella flavida DSM 17836	479436	+	+	+		+	+	+	+		++	++
Nocardioides sp. JS614	196163	+	+	+		++	+	+	+		+	+
Propionibacterium acidipropionici ATCC 4875	1.17137e+06	+	+	+		+	+	+	+	+		+
Propionibacterium acnes KPA171202	267747	+	+	+		+	+	+	+	+		+
Propionibacterium freudenreichii subsp. shermanii CIRM-BIA1	754252	+	+	+		+	+	+	+	+		+
Propionibacterium sp. oral taxon 192 str. F0372	1.20361e+06	+	+	+		+	+	+	+
Propionimicrobium lymphophilum ACS-093-V-SCH5	883161	+	+	+		+	+	+	+	+		+
Actinosynnema mirum DSM 43827	446463	+	+	+		+	+	++	++	+		+
Amycolatopsis mediterranei U32	749928	+	+	+		+	+	+	+	+	+	++++
Pseudonocardia dioxanivorans CB1190	675635	+	+	++		+	+	+	+	+	+	++
Saccharomonospora viridis DSM 43017	471858	+	+	+		+	+	+	+
Saccharopolyspora erythraea NRRL 2338	405949	+	+	++		+	+	+	+
Saccharothrix espanaensis DSM 44229	1.17977e+06	+	+	+		+	+	+	+	++		++
Sporichthya polymorpha DSM 43042	1.04834e+06	+	+	+		+	+	+	+		+	+
Kitasatospora setae KM-6054	452652	+	+	+		+	+	+	+	+	+	++
Streptomyces coelicolor A3(2)	100226	+	+	+		++	++	++	++	+	+	++
Streptomyces avermitilis MA-4680	227882	+	+	+		+	+	+	+	+	+	++
Streptomyces griseus subsp. griseus NBRC 13350	455632	+	+	+		+	+	+	+	+	+	++
Streptomyces scabiei 87.22	680198	+	+	+		+	+	+	+	+	+	++
Nocardiopsis dassonvillei subsp. dassonvillei DSM 43111	446469	+	+	+		++	++	++	++		+
Thermobifida fusca YX	269800	+	+	+		++	+	+	+		+	+
Streptosporangium roseum DSM 43021	479433	+	++	+		+	+	+	+	+	+++	++++
Thermomonospora curvata DSM 43183	471853	+	+	+		+	+	+	+		+	+
marine actinobacterium PHSC20C1	312284	+	+	+		++	+	+	+
Atopobium parvulum DSM 20469	521096										++	++
Collinsella intestinalis DSM 13280	521004	+	+	++		++	++	++	+++		+	+
Cryptobacterium curtum DSM 15641	469378					+	+	+	+		+	+
Eggerthella lenta DSM 2243	479438	+	+			+	+	+	+		+	++	+
Enterorhabdus caecimuris B7	1.23579e+06	+	+			+	+	+	+		+	++			+
Slackia heliotrinireducens DSM 20476	471856	+	+			+	+	+	+		+	++
Rubrobacter xylanophilus DSM 9941	266117	+	+	+		+	+	+	+
Chthonomonas calidirosea T49	1.30352e+06	+	+	+		+	+	+	+
Anaerolinea thermophila UNI-1	926569	+	+	+		++	++	++	++
Chloroflexus aurantiacus J-10-fl	324602	+	+	++		+	+	+	+
Oscillochloris trichoides DG6	765420	+	+	+		++	+	+	+
Roseiflexus castenholzi DSM 13941	383372	++	++	++		+	+	+	+
Roseiflexus sp. RS-1	357808	++	++	+++		++	++	++	+++
Herpetosiphon aurantiacus ATCC 23779	316274	+	+	+++		+	+	+	+
Dehalococcoides ethenogenes 195	243164	+	+	+		+	+	+	+		+	+
Dehalogenimonas lykanthroporepellens BL-DC-9	552812	++	++	+		+	+	+	+		+	+
Ktedonobacter racemifer DSM 44963	485913	+	+	++		+++	+	+	+++++				++		++
Sphaerobacter thermophilus DSM 20745	479435	+	+	+		+	+	+	++		++	+
Thermomicrobium roseum DSM 5159	309801	+	++	+		+	+	+	++
Gloeobacter violaceus PCC 7421	251221	+	+			++	++	++	++
Cylindrospermopsis raciborskii CS-505	533240	+	+	+		+	+	+	++			+
Raphidiopsis brookii D9	533248	+	+	+		+++	+	+	++			+
Calothrix sp. PCC 7507	99598.3	+	+	+		++++	+++	+++	++++			+
Nostoc punctiforme PCC 73102	63737.4	+	+	+		++++	+++	+++	++++			+
Nostoc sp. PCC 7120	103690	+	+	+		++	++	++	+++			+
Trichormus azollae 0708	551116	+	+	+		+++	+	+	+++			+
Anabaena variabilis ATCC 29413	240292	+	+	+		+++	+++	+++	+++++			+
Rivularia sp. PCC 7116	373994	+	+	+		++++++	+++	+++	+++			+
Cyanothece sp. ATCC 51142	43989.3	+	+	+		+++	++	++	++++++
Halothece sp. PCC 7418	65093.3	+	++	+		++++	+++	+++	+++					+
Gloeocapsa sp. PCC 7428	1.17303e+06	+	+	+		+++	+++	+++	++			+
Microcystis aeruginosa NIES-843	449447	+	+	+		+++	+++	+++	++++
Crinalium epipsammum PCC 9333	1.17302e+06	+	+	+		+++	+++	+++	+++			+
Arthrospira platensis NIES-39	696747	+	+			+	+	+	++		+	++
Microcoleus vaginatus FGP-2	756067		+			+++	++	++	++			+
Trichodesmium erythraeum IMS101	203125		+			++	+	+	+
Acaryochloris marina MBIC11017	329726	+	+	+		++	++	++	++			+		+
Synechocystis sp. PCC 6803	1148.1	+	+	+		++	++	++	+++
Prochlorococcus marinus str. NATL1A	167556	+	+			+	+	+	+
Cyanobium sp. PCC 7001	180281	+	+			++	+	+	+				+
Dactylococcopsis salina PCC 8305	13035.3	+	+	+		+++	+++	+++	++					+
Synechococcus elongatus PCC 7942	1140.3	+	+	+		++	+	+	++
Synechococcus sp. CC9902	316279					+	+	+	+
Thermosynechococcus elongatus BP-1	197221	+	+	++		+	+	+	+			+
Deinococcus deserti VCD115	546414	+	+	++		+	+	+	+		+	+
Deinococcus geothermalis DSM 11300	319795	+	+	++		+	+	+	+		+	+
Deinococcus radiodurans R1	243230	++	+	+++		+	+	+	+		+	+
Truepera radiovictrix DSM 17093	649638	+	+	+		+	+	+	+
Marinithermus hydrothermalis DSM 14884	869210	+	+	+		+	+	+	+				+
Meiothermus ruber DSM 1279	504728	+	+	+		+	+	+	+
Meiothermus silvanus DSM 9946	526228	+	+	+		+	+	+	+		+	+	+
Oceanithermus profundus DSM 14977	670487	+	+	+		+	+	+	+		+	+	+
Thermus thermophilus HB27	262724	+	+	+		+	+	+	+
Thermus thermophilus HB8	300852	+	+	+		+	+	+	+				+
Alicyclobacillus acidocaldarius subsp. acidocaldarius DSM 446	521098	+	+	+		+	+	+	+		++	++			+
Bacillus tusciae DSM 2912	562970	+	++	+		++	++	++	++		+	+			+
Anoxybacillus flavithermus WK1	491915	+	+	++		+	+	+	+
Bacillus cellulosilyticus DSM 2522	649640	+	++	+		+	+	+	+				+		+
Bacillus anthracis str. 'Ames Ancestor'	261594	+	+	+		++	++	++	+		+	+	+
Bacillus anthracis str. Ames	198094	+	+	+		++	++	++	+		+	+	+
Bacillus cereus ATCC 14579	226900	+	+	+		++	++	++	+		+	+	+
Bacillus cereus biovar anthracis str. CI	637381	+	+	+		++	++	++	+		+	+	+
Bacillus thuringiensis serovar konkukian str. 97-27	281309	+	+	+		++	++	++	+		+	+	+
Bacillus clausii KSM-K16	66692.3	+	+	+		+	+	+	++				+		+
Bacillus halodurans C-125	272558	+	+	+		+	+	+	+				+		+
Bacillus megaterium DSM319	592022	+	+	+		+	+	+	+		+	+
Bacillus licheniformis ATCC 14580	279010	+	+			+	+	+	++		+	+	+		+
Bacillus subtilis subsp. subtilis str. 168	224308	+	+			+	+	+	++		+	+			+
Geobacillus thermodenitrificans NG80-2	420246	+	+	+		+	+	+	+		+	+			+
Geobacillus kaustophilus HTA426	235909	+	+			++	++	++	+		+	+			+
Lysinibacillus sphaericus C3-41	444178	+	+	+		+	+	+	+		++	++	++
Oceanobacillus iheyensis HTE831	221109	+	+	+		+	+	+	+				+
Salimicrobium sp. MJ3	1.23034e+06	+	+			+	+	+	+				+
Gemella moribillum M424	562982												+
Exiguobacterium sibiricum 255-15	262543	+	+	+		+	+	+	+		+	+	+
Listeria innocua Clip11262	272626	+	+	+		+	+	+	++		+	++	++
Listeria monocytogenes EGD-e	169963	+	+	+		+	+	+	++		+	++	+
Brevibacillus brevis NBRC 100599	358681	+	+	+		+	+	+	++		++	++			+
Paenibacillus curdlanolyticus YK9	717607	+	++	+		++	+	+	+		+	+			+
Paenibacillus sp. JDR-2	324057	+	++	+		++	++	++	++		+	+			+
Solibacillus silvestris StLB046	1.00281e+06	+	+	++		++	++	++	++		++	++
Bacillus selenitireducens MLS10	439292	+	+	+		+	+	+	+				++
Macrococcus caseolyticus JCSC5402	458233	+	+	+		+	+	+	+		+	+
Salinicoccus carnicancri Crm	1.23576e+06	+	+	+		+	+	+	+				+
Staphylococcus aureus subsp. aureus MRSA252	282458	+	+	+		+	+	+	+		+	+	+
Staphylococcus aureus subsp. aureus Mu50	158878	+	+	+		+	+	+	+		+	+	+
Staphylococcus aureus subsp. aureus N315	158879	+	+	+		+	+	+	+		+	+	+
Staphylococcus carnosus subsp. carnosus TM300	396513	+	+	+		+	+	+	+		+	+
Staphylococcus epidermidis RP62A	176279	+	+	+		+	+	+	+		+	+
Staphylococcus haemolyticus JCSC1435	279808	+	+	+		+	+	+	+		+	+
Abiotrophia defectiva ATCC 49176	592010												++
Aerococcus urinae ACS-120-V-Col10a	866775	+	+	+		+	+	+	+
Eremococcus coleocola ACS-139-V-Col8	908337	+	+	+		+	+	+	+
Facklamia hominis CCUG 36813	883111	+	+	+		+	+	+	+				+
Carnobacterium maltaromaticum LMA28	1.23468e+06	+	+	+		++	+	+	++
Granulicatella adiacens ATCC 49175	638301												+
Catellicoccus marimammalium M35/04/3	1.23441e+06	+	+	+		+	+	+	++
Enterococcus casseliflavus EC10	565654	+	+	+		++	+	+	++		+	+
Enterococcus faecalis V583	226185	+	+	+		++	+	+	++		+	+
Melissococcus plutonius ATCC 35311	940190			+		++	+	+	+++
Lactobacillus acidophilus NCFM	272621			+		+	+	+	++
Lactobacillus brevis ATCC 367	387344	+	+	+		++	++	++	+++
Lactobacillus casei ATCC 334	321968	+	+	+		++	+	+	++
Lactobacillus coleohominis 101-4-CHN	575594		+	+		+	+	+	+
Lactobacillus delbrueckii subsp. bulgaricus ATCC 11842	390334	+	+	+		+	+	+	+
Lactobacillus fermentum IFO 3956	334390			+		+	+	+	++
Lactobacillus iners DSM 13335	525328		+			+	+	+	++		+	+
Lactobacillus ruminis ATCC 27782	1.06953e+06	+	+	+		+	+	+	++
Pediococcus acidilactici 7_4	563194	+	+	+		+	+	+	++
Leuconostoc mesenteroides subsp. mesenteroides ATCC 8293	203120	+	+	+		++	+	+	++
Oenococcus kitaharae DSM 17330	1.045e+06			+		++	+	+	++
Oenococcus oeni PSU-1	203124			+		++	+	+	++
Weissella ceti NC36	1.23867e+06	+	+	+		+	+	+	++
Weissella paramesenteroides ATCC 33313	585506	+	+	+		++	+	+	++
Lactococcus lactis subsp. lactis Il1403	272623	+	+	+		++	+	+	++
Streptococcus agalactiae A909	205921	+	+	++		++	++	++	+++
Streptococcus intermedius JTH08	591365			+		+	+	+	++				+
Streptococcus canis FSL Z3-227	482234			+		+	+	+	++				+
Streptococcus cristatus ATCC 51100	889201			+		+	+	+	++				+
Streptococcus equi subsp. zooepidemicus MGCS10565	552527	+	+	+		++	++	++	+++				+
Streptococcus gordonii str. Challis substr. CH1	467706			+		+	+	+	++				+
Streptococcus mitis NCTC 12261	246201			+		+++	+	+	++				+
Streptococcus mutans UA159	210007			+		+	+	+	++
Streptococcus pneumoniae R6	171101	+	+	++		++	++	++	+++				+
Streptococcus pyogenes M1 GAS	160490			+		+	+	+	++				+
Streptococcus pyogenes MGAS5005	293653			+		+	+	+	++				+
Streptococcus pyogenes str. Manfredo	160491			+		+	+	+	++				+
Streptococcus sanguinis SK36	388920			+		+	+	+	++
Streptococcus suis 98HAH33	391297			+		++	+	+	++
Streptococcus thermophilus CNRZ1066	299768			+		+	+	+	++				++
Alkaliphilus metalliredigens QYMF	293826	++	++	+		+	+	+	+				+		+
Alkaliphilus oremlandi oremlandii OhILAs	350688	+	+	++		++	++	++	++				+		+
Arthromitus sp. SFB-mouse-NYU	1.07397e+06	+	+	+		+	+	+	+
Clostridium acetobutylicum ATCC 824	272562	+	+	+		+	+	+	+		+	+
Clostridium beijerincki beijerinckii NCIMB 8052	290402	+	+	++		+	+	+	+		+	+
Clostridium botulinum A str. ATCC 3502	413999	+	+	+		++	++	++	++				+
Clostridium kluyveri DSM 555	431943	+	+	+		+	+	+	+		+	+
Clostridium ljungdahlii	1538.8	+	+	+		+	+	+	+		+	+
Clostridium novyi NT	386416												+
Clostridium perfringens ATCC 13124	195104	+	+	+		++	+	+	+		+	+	+
Clostridium sporogenes ATCC 15579	471872	+	+	+		++	++	++	++				+
Clostridium tetani E88	212718	+	+			+	+	+	+				+
Eubacterium saphenum ATCC 49989	592031										+		+
Sulfobacillus acidophilus TPY	1.05163e+06	+	+	+		++	++	++	++		+	+
Thermaerobacter marianensis DSM 12885	644966	+	+	+		+	+	+	+						+
Acetobacterium woodii DSM 1030	931626	++	++	+		+	+	+	+		+	+	+
Anaerofustis stercorihominis DSM 17244	445972	+	+	+		+	+	+	+				+++
Eubacterium limosum KIST612	903814	++	++	+		++	+	+	+				++
Heliobacterium modesticaldum Ice1	498761	+	+	+		+	+	+	+		+	+
Clostridium thermocellum ATCC 27405	203119	++	++	+		+	+	+	+		+	+	+		+
Clostridium cellulolyticum H10	394504	+	+	+		+	+	+	+		+	+
Anaerostipes caccae DSM 14662	411491	+	+	+		+	+	+	+				+++
Ruminococcus obeum A2-162	657314	++	+	+		++	+	+	+				+++
Butyrivibrio crossotus DSM 2876	511680	+	+	+		+	+	+	+				++
Butyrivibrio proteoclasticus B316	515622												+
Catonella morbi ATCC 51271	592026			+		+	+	+	+				+
Coprococcus comes ATCC 27758	470146	+	+	++		+++	++	++	++++				++++
Dorea formicigenerans ATCC 27755	411461	+	+	+		+++	++	++	++				++
Clostridium phytofermentans ISDg	357809	++	+	++		++	++	++	+++				++
Eubacterium eligens ATCC 27750	515620	+	+	+		+	+	+	+				++
Clostridium saccharolyticum WM1	610130	+	+	+		+	+	+	+				++
Bryantella formatexigens DSM 14469	478750	+	+	+		+	+	+	+				++
Ruminococcus torques L2-14	657313	+	+	+		+	+	+	+				++
Oribacterium sp. oral taxon 078 str. F0262	608534					+	+	+	+				+
Roseburia intestinalis XB6B4	718255	+	+	+		++	+	+	+				+++
Shuttleworthia satelles DSM 14600	626523												+
Eubacterium rectale ATCC 33656	515620	+	+	+		+	+	+	+				+
Oscillibacter ruminantium GH1	1.0071e+06	+	+	+		++	++	++	++				+		+
Dehalobacter sp. CF	1.13146e+06	+	+	++		+	+	+	+		+	+	+		+
Desulfitobacterium hafniense DCB-2	272564	+	++	+		+	+	+	+		+	+	+		+
Desulfitobacterium sp. Y51	138119	+	++	+		+	+	+	+		+	+	+		+
Desulfitobacterium metallireducens DSM 15288	871968	+	++	+		+	+	+	+		+	+			+
Desulfotomaculum acetoxidans DSM 771	485916	+	++	+		++	+++	+++	++		+	+	++
Desulforudis audaxviator MP104C	477974	+	+	+		+	+	+	+				+		+
Desulfosporosinus meridiei DSM 13257	768704	+	++	+++		++	++	++	++		+	+	++		+
Desulfosporosinus youngiae DSM 17734	768710	+	+	++		+++	+++	+++	+++		+	+			+
Desulfotomaculum hydrothermale Lam5 = DSM 18033	1.12143e+06	+	+	+		+	+	+	+		+	+	++
Desulfotomaculum reducens MI-1	349161	+	+	+		++	++	++	++		+	+	+++
Desulfotomaculum ruminis DSM 2154	696281	+	+	+		+	+	+	+		+	+	+++
Pelotomaculum thermopropionicum SI	370438	+	++	+		+	+	+	+		+	+
Syntrophobotulus glycolicus DSM 8271	645991	+	+	++		++	+	+	+		+	+	++
Thermincola sp. JR	635013	+	++	+		+	+	+	+		+	+			+
Clostridium sticklandii DSM 519	499177	+	+	+		+	+	+	+				+
Clostridium difficile R20291	645463	+	+	+		+	+	+	+				++
Filifactor alocis ATCC 35896	546269												+
Clostridium bartlettii DSM 16795	445974	++	++	++		+	+	+	+				++
Anaerotruncus colihominis DSM 17241	445973	+	+	+		+	+	+	+				+
Ethanoligenens harbinense YUAN-3	663278	+	+	+		+	+	+	+		+	+
Faecalibacterium prausnitzii A2-165	411483	+	+	++		+	+	+	+				++
Ruminococcus bromii L2-63	657322	+	+	+		+	+	+	+				+
Eubacterium siraeum V10Sc8a	717961	+	+	+		+	+	+	+				+
Symbiobacterium thermophilum IAM 14863	292459	+	+	++		+++	+++	+++	+++		+
Syntrophomonas wolfei subsp. wolfei str. Goettingen	335541	+	+								++	+
Bacteroides pectinophilus ATCC 43243	483218	+	+	+		+	+	+	+				+
butyrate-producing bacterium SM4/1	245012	+				++		+	++		+	++
Halanaerobium praevalens DSM 2228	572479	+	+	++		+	+	+	+				+
Halothermothrix orenii H 168	373903	+	+	++		++	++	+++	+				+		+
Acetohalobium arabaticum DSM 5501	574087	+	++	+		+++	++	++	+				+		+
Natranaerobius thermophilus JW/NM-WN-LF	457571	+	+	+		+	+	+	+				+		+
Thermoanaerobacter tengcongensis MB4	273068	+	+	+		+	+	+	+		+	+			+
Carboxydothermus hydrogenoformans Z-2901	246194	+	+	+		+	+	+	+		+	+
Ammonifex degensii KC4	429009	+	+	+		+	+	+	+				+		+
Moorella thermoacetica ATCC 39073	264733	+	+	++		+	+	+	+		+	+	+
Tepidanaerobacter acetatoxydans Re1	1.20999e+06	+++	+	+		+	++	+	+		+	+	+++
Thermoanaerobacter italicus Ab9	580331	+	+	++		+	+	+	+						+
Thermoanaerobacter pseudethanolicus ATCC 33223	340099	+	+	+		+	+	+	+						+
Thermoanaerobacter sp. X514	399726	+	+	++		+	+	+	+						+
Anaerocellum thermophilum DSM 6725	521461	+	+	+		+	+	+	+		+	+
Caldicellulosiruptor hydrothermalis 108	632292	+	+	++		+	+	+	+++		+	+
Caldicellulosiruptor owensensis OL	632518	+	+	+		+	+	+	+		+	+
Caldicellulosiruptor saccharolyticus DSM 8903	351627	+	+	+		+	+	+	+		+	+
Thermoanaerobacterium thermosaccharolyticum DSM 571	580327	+	+	+		+	+	+	+						+
Bulleidia extructa W1219	679192												+
Erysipelothrix rhusiopathiae ATCC 19414	525280	+	+	+		+	+	+	+				+++
Holdemania filiformis DSM 12042	545696	+	+	+		+	+	++	+		+	+	++++
Solobacterium moorei F0204	706433												+
Erysipelotrichaceae bacterium 5_2_54FAA	552396	+	+	+		+	+	+	+		+		++
Acidaminococcus fermentans DSM 20731	591001	+	+	+		+	++	+	+				+
Succinispira mobilis DSM 6222	1.06908e+06	+	+	+		+	+	+	+				++
Mitsuokella multacida DSM 20544	500636	+	+	+		+	+	+	+		+	++
Selenomonas sputigena ATCC 35185	546271										+	+
Dialister invisus DSM 15470	592028	+	+								++	+
Megasphaera elsdenii	907.4	+	+	+		+	+	+	+		++	++
Megasphaera micronuciformis F0359	706434					+	+	+	+		+	+
Veillonella parvula DSM 2008	479437										+	+
Anaerococcus prevoti prevotii DSM 20548	525919	+	+	+		+	+	++	+				+
Anaerococcus vaginalis ATCC 51170	655811	+	+	+		++	+	+	+				+
Finegoldia magna ATCC 29328	334414	+	+	+		++	++	++	++				+
Helcococcus kunzii ATCC 51366	883114	+	+	+		+	+	+	+				+
Parvimonas sp. oral taxon 110 str. F0139	767100					+	+	+	+				++
Peptoniphilus duerdenii ATCC BAA-1640	862517	+	+	+		+	+	+	+		++	+	+
Peptoniphilus sp. oral taxon 386 str. F0131	575609										++	+	+
[Bacteroides] coagulans strain DSM 20705	46507.4	+	+	+		+	+	+	+				+
Acholeplasma laidlawii PG-8A	441768	+	+	+		+	+	+	+
Phytoplasma mali	37692.4
Phytoplasma australiense	59748.8
Onion yellows phytoplasma OY-M	262768
Mesoplasma florum L1	265311			+	+		+	+	+
Spiroplasma melliferum KC3	570510			+	+		+	+	+
Mycoplasma agalactiae PG2	347257
Mycoplasma conjunctivae	45361.3
Mycoplasma genitalium G-37	243273			+	+		+	+	+
Mycoplasma hyopneumoniae 232	295358
Mycoplasma mobile 163K	267748			+	+		+	+	+
Mycoplasma mycoides capri GM12 transgenic clone deltatypeIIIres	436113			+	+		+	+	+
Mycoplasma penetrans HF-2	272633			+	+		+	+	+
Mycoplasma pneumoniae M129	272634			+	+		+	+	+
Mycoplasma pulmonis UAB CTIP	272635												+
Mycoplasma synoviae 53	262723
Ureaplasma parvum serovar 3 ATCC 700970	273119			+	+		+	+	+
Ureaplasma urealyticum serovar 12	95666.5			+	+		+	+	+
Thermobaculum terrenum ATCC BAA-798	525905	+	+	+		+	+	+	+		++	++
Thermodesulfatator indicus DSM 15286	667014	+	+	+		++	+	+	+		+
Thermodesulfobacterium sp. OPB45	795359			+		+++	+	+	+		++	+
Kosmotoga olearia TBF 19.5.1	521045			++		+	+	+	+		++	+++
Marinitoga piezophila KA3	443254	+	+	+		+	+	+	+		++	++
Petrotoga mobilis SJ95	403834	+	+	++		+	+	+	+		++	++
Fervidobacterium nodosum Rt17-B1	381765	+	+	++		+	+	+	+		++	++
Thermosipho africanus TCF52B	484019	+	+	+		+	+	+	+		++	+++
Thermosipho melanesiensis BI429	391009	+	+	+		+	+	+	+		++	+++
Thermotoga lettingae TMO	416591	+	+	+		+	+	+	+		++	++
Thermotoga thermarum DSM 5069	688269	+	+	+		+	+	+	+		++	++
Thermotoga maritima MSB8	243274	+	+	+		+	+	+	+		++	++
Thermotoga naphthophila RKU-10	590168	+	+	+		+	+	+	+		++	++
Methylomirabilis oxyfera	671144	+	+	+		+	+	+	+		++
